# Supplementary material for: Longitudinal analysis of the peripheral B cell repertoire reveals unique effects of immunization with a new influenza virus strain
Source: Genome Med. 2015 Nov 25;7:124. doi: 10.1186/s13073-015-0239-y (PMC4658769; doi:10.1186/s13073-015-0239-y)
Supplement: Additional file 1: — Light chain genes used for the production of recombinant monoclonal antibodies. (XLSX 12 kb) [file 13073_2015_239_MOESM1_ESM.xlsx]

## Sheet: VLs_influenza
	IGLV Segments used to pairing IGHVs:
	Sequence ID	IGV Segment	V-GENE and allele	J-GENE and allele	Reference
	FI6VK	Kappa	Homsap IGKV4-1*01 F	Homsap IGKJ1*01 F	1
	V2-36VL	Lambda	Homsap IGLV1-40*01 F	Homsap IGLJ1*01 F	1
	V3-2G6VK	Kappa	Homsap IGKV3-20*01 F	Homsap IGKJ2*01 F	2
	VI8-1B6VL	Lambda	Homsap IGLV2-14*01 F	Homsap IGLJ1*01 F	2
	I5-24VK	Kappa	Homsap IGKV3-20*01 F	Homsap IGKJ2*01 F	2
	DV87.1-VK	Kappa	Homsap IGLV1-40*01 F	Homsap IGLJ2*01 F	3
	DV82.11-VL	Lambda	Homsap IGKV1-39*01 F	Homsap IGKJ2*01 F	3
	Reference:
	1. Corti, D.et al.A neutralizing antibody selected from plasma cells that binds to group 1 and group 2 influenza A hemagglutinins.Science333, 850-856 (2011).
	2. Thomson, C.A.et al.Pandemic H1N1 Influenza Infection and Vaccination in Humans Induces Cross-Protective Antibodies that Target the Hemagglutinin Stem.Frontiers in immunology3, 87 (2012).
	3. Williams KL.et al. Therapeutic efficacy of antibodies lacking Fcγ receptor binding against lethal dengue virus infection is due to neutralizing potency and blocking of enhancing antibodies.PLoS Pathog. 2013 Feb;9(2):e1003157
