# Supplementary material for: Longitudinal analysis of the peripheral B cell repertoire reveals unique effects of immunization with a new influenza virus strain
Source: Genome Med. 2015 Nov 25;7:124. doi: 10.1186/s13073-015-0239-y (PMC4658769; doi:10.1186/s13073-015-0239-y)
Supplement: Additional file 3: — Sequencing and repertoire mining metrics with ImmunediveRsity [ 30 ] by vaccination trial and by individual. (XLSX 23 kb) [file 13073_2015_239_MOESM3_ESM.xlsx]

## Sheet: Influenza_metrics
condition	No_of_reads_454	Bases_of_reads_454	No_of_reads_pipe	Bases_of_reads_pipe	No_of_eliminatedreads	%of_eliminatedreads	median_of_rawread	median_of_VDJ	num_GC	num_Lineages	norm_GC	norm_Lineages	mean_pMV	ShannonCG	ShannonId	Shannon_N_CG	Shannon_N_Lineages	Gini_CG	Gini_Lineages	SimpsonCG	SimpsonLineages	invSimpsonCG	invSimpsonLineages
MVI-d0-i01	33441	15742409	28639	10587048	4802	14.3596	506	370	947	2730	0.0330668	0.0953246	9.95834	5.51963	6.13838	0.805398	0.775826	0.783068	0.824323	0.99165	0.994943	119.763	197.73
MVI-d0-i02	22097	10276008	17879	6546115	4218	19.0886	506	367	1227	2315	0.068628	0.129482	8.33011	6.27552	6.61333	0.882343	0.853645	0.667362	0.726931	0.996915	0.997394	324.191	383.74
MVI-d0-i04	18735	8685269	15712	5820807	3023	16.1356	511	370	1176	2540	0.0748473	0.16166	6.44227	4.83457	6.01448	0.683826	0.767161	0.791198	0.722921	0.939057	0.957968	16.4087	23.7911
MVI-d0-i05	17839	8396844	15263	5611232	2576	14.4403	505	370	680	1618	0.0445522	0.106008	8.71919	5.48213	5.91783	0.840547	0.800904	0.728999	0.789579	0.993156	0.994515	146.115	182.325
MVI-d0-i06	32894	15784694	27335	9956755	5559	16.8997	506	365	512	2035	0.0187306	0.0744467	9.1809	4.73328	5.16273	0.758742	0.67768	0.818695	0.882711	0.982838	0.985033	58.2678	66.8116
MVI-d0-i07	25474	11756086	21131	7736602	4343	17.0488	503	367	939	2272	0.0444371	0.10752	8.21852	5.64025	6.05498	0.824018	0.78347	0.760877	0.807957	0.993408	0.994469	151.705	180.808
MVI-d0-i08	22437	10079389	17808	6508965	4629	20.6311	504	365	1597	2630	0.0896788	0.147686	7.57694	6.22239	6.5634	0.843612	0.833476	0.737815	0.743122	0.996054	0.996712	253.406	304.138
MVI-d0-i09	33044	13905356	23777	8871056	9267	28.0444	508	375	2841	8282	0.119485	0.34832	6.22114	5.96119	8.09057	0.749655	0.896776	0.778394	0.577465	0.982406	0.998888	56.8361	899.208
MVI-d0-i10	59303	29097395	50347	18460749	8956	15.1021	505	367	2369	7231	0.0470534	0.143623	10.1987	6.57739	7.21275	0.846486	0.811686	0.761205	0.788414	0.997483	0.998128	397.279	534.263
MVI-d0-i11	52417	25682077	44840	16436870	7577	14.4552	507	367	1286	4795	0.0286798	0.106936	8.89279	5.68336	6.26649	0.793844	0.73938	0.820506	0.848867	0.994155	0.995276	171.077	211.666
MVI-d0-i12	16807	8022158	13766	5033443	3041	18.0937	509	365	1090	3031	0.0791806	0.22018	8.12985	6.02407	6.69921	0.861329	0.835662	0.709338	0.712765	0.996128	0.997275	258.29	366.983
MVI-d0-i13	38807	18680654	33151	12104873	5656	14.5747	505	366	1494	4170	0.0450665	0.125788	7.33127	5.9917	6.49589	0.819747	0.779288	0.78576	0.813482	0.995398	0.996295	217.289	269.925
MVI-d7-i01	26993	8352029	13226	4745147	13767	51.0021	308	373	2401	6083	0.181536	0.459927	6.51249	6.51608	8.20869	0.837151	0.942092	0.686872	0.457043	0.993069	0.999473	144.284	1896.76
MVI-d7-i02	44751	21887258	39601	14578990	5150	11.5081	506	368	814	2680	0.020555	0.0676751	7.73971	5.33966	5.69816	0.79673	0.721874	0.801969	0.876259	0.991884	0.992763	123.208	138.187
MVI-d7-i04	36297	16658906	30774	11305682	5523	15.2161	502	370	2368	7174	0.0769481	0.233119	6.63164	6.10372	7.56885	0.78557	0.852519	0.78345	0.680307	0.990618	0.997515	106.584	402.351
MVI-d7-i05	25404	11749140	21666	8055795	3738	14.7142	513	377	1840	9420	0.0849257	0.434783	6.98322	4.90829	7.98805	0.652913	0.872954	0.859926	0.531228	0.968121	0.997577	31.369	412.676
MVI-d7-i06	35778	15556246	26352	9550890	9426	26.3458	501	365	1007	2857	0.0382134	0.108417	8.12368	5.47501	5.99054	0.79179	0.752814	0.798646	0.82829	0.990556	0.992379	105.892	131.217
MVI-d7-i07	10177	3552431	5369	1900194	4808	47.2438	456	352	969	2169	0.180481	0.403986	7.60569	3.94595	5.96288	0.57385	0.776212	0.781119	0.563132	0.82793	0.950737	5.81159	20.2994
MVI-d7-i08	40810	18392186	32676	11939947	8134	19.9314	503	365	1796	3628	0.0549639	0.11103	9.07854	6.32007	6.70832	0.843427	0.818443	0.749526	0.783083	0.996503	0.997092	285.998	343.843
MVI-d7-i09	22168	7707090	12322	4524218	9846	44.4154	491	370	1739	4159	0.14113	0.337526	8.04093	5.83342	7.30874	0.781848	0.877081	0.752061	0.597656	0.985675	0.99775	69.8057	444.472
MVI-d7-i10	73823	35958994	65231	24210014	8592	11.6386	504	374	3646	16747	0.0558937	0.256734	8.44416	5.88614	8.25021	0.717701	0.848266	0.838514	0.684026	0.982503	0.998408	57.1533	628.053
MVI-d7-i11	9064	4433026	7449	2766899	1615	17.8177	507	375	963	2086	0.129279	0.280038	6.8686	5.57616	6.77985	0.811662	0.887067	0.721647	0.594065	0.988243	0.99634	85.0563	273.189
MVI-d7-i12	61446	30053612	53484	19701810	7962	12.9577	505	367	2229	7930	0.041676	0.148269	5.92655	5.78306	7.33719	0.75014	0.817204	0.841821	0.772875	0.989739	0.997039	97.461	337.696
MVI-d7-i13	45266	21151337	38208	13989146	7058	15.5923	502	367	5174	15989	0.135417	0.418473	7.07392	6.58779	8.55999	0.770376	0.884328	0.768173	0.524025	0.983923	0.995336	62.1988	214.388
TVI-d0-i01	17766	8356168	14946	5448862	2820	15.873	505	364	2867	7381	0.191824	0.493845	7.88573	6.87007	8.34468	0.862963	0.936903	0.650326	0.445286	0.995281	0.999327	211.913	1486.98
TVI-d0-i02	23186	11225706	20302	7476471	2884	12.4385	506	369	1585	6421	0.0780711	0.316274	6.91101	6.26098	7.82055	0.849714	0.892011	0.725539	0.604521	0.995564	0.998982	225.447	982.108
TVI-d0-i03	27252	13541237	24835	9136498	2417	8.86907	510	365	1334	7035	0.0537145	0.28327	7.08962	5.65585	7.5806	0.785978	0.855729	0.795187	0.652148	0.987563	0.997331	80.4083	374.7
TVI-d0-i04	24216	11625588	20628	7685915	3588	14.8167	507	374	1465	5953	0.07102	0.288588	8.18721	6.11308	7.70648	0.838602	0.886653	0.740325	0.619127	0.995184	0.99871	207.659	774.897
TVI-d0-i05	14291	5532384	8871	3229329	5420	37.926	498	364	2103	4741	0.237065	0.534438	7.4554	6.10084	7.9093	0.797378	0.934463	0.675056	0.417277	0.981308	0.998902	53.4988	911.102
TVI-d0-i06	12324	3995632	6140	2283953	6184	50.1785	486	375	2088	3559	0.340065	0.579642	6.8578	6.93738	7.76963	0.907563	0.950154	0.540804	0.371081	0.997466	0.999119	394.645	1134.64
TVI-d7-i01	23649	11025402	19308	7079530	4341	18.356	505	367	1157	3194	0.0599233	0.165424	7.39479	5.76612	6.4216	0.817473	0.795833	0.778145	0.77152	0.994337	0.99585	176.585	240.968
TVI-d7-i02	31228	14768022	26834	9832809	4394	14.0707	505	367	1615	4832	0.0601848	0.18007	7.69796	6.19379	7.02841	0.838461	0.828527	0.755284	0.743957	0.995993	0.997822	249.58	459.163
TVI-d7-i03	23025	10374291	18264	6759903	4761	20.6775	506	373	1927	5893	0.105508	0.322657	10.0129	6.16602	7.669	0.815211	0.883371	0.744329	0.608007	0.992074	0.998569	126.162	698.59
TVI-d7-i04	42301	20556713	36501	13437602	5800	13.7113	507	366	938	4876	0.0256979	0.133585	7.81573	5.08762	6.2043	0.743396	0.730598	0.851114	0.82819	0.985079	0.993901	67.0202	163.956
TVI-d7-i05	26188	12402176	22393	8272826	3795	14.4914	506	370	951	1965	0.0424686	0.0877506	8.5467	5.064	5.45536	0.73846	0.719396	0.842984	0.85295	0.983656	0.988689	61.1861	88.4098
TVI-d7-i06	30416	14878239	26009	9540420	4407	14.4891	512	367	2674	6805	0.102811	0.26164	9.9864	6.36705	7.62062	0.806841	0.863486	0.747604	0.641604	0.992952	0.997127	141.88	348.094
TVI1415-d0-i02	99182	42816378	66376	32524070	32806	33.0766	490	490	480	3600	0.00723153	0.0542365	5.70038	0.646366	1.42342	0.104695	0.173827	0.988344	0.94246	0.225427	0.331031	1.29103	1.49484
TVI1415-d0-i04	48436	12921225	18303	6734973	30133	62.212	181	368	590	2355	0.0322352	0.128667	7.67042	4.93053	5.59626	0.772795	0.720769	0.819223	0.83332	0.988689	0.991416	88.4061	116.496
TVI1415-d0-i05	69782	22564513	36253	13263833	33529	48.0482	496	366	1438	3416	0.0396657	0.0942267	8.38634	5.82072	6.17842	0.800538	0.759372	0.815362	0.845036	0.995067	0.99574	202.699	234.725
TVI1415-d0-i06	66224	17477739	26143	9577501	40081	60.5234	143	367	1750	4242	0.0669395	0.162261	8.71778	6.11913	6.89407	0.819448	0.825362	0.753152	0.752122	0.992356	0.996949	130.815	327.758
TVI1415-d7-i02	118001	51149402	62577	22334193	55424	46.9691	497	355	192	934	0.00306822	0.0149256	8.5645	0.879881	1.12982	0.167357	0.165192	0.986914	0.981884	0.443929	0.469879	1.79833	1.88636
TVI1415-d7-i04	84894	38592669	68895	25427120	15999	18.8459	513	367	2316	8258	0.0336164	0.119864	9.16726	3.56283	4.48127	0.459862	0.496873	0.922651	0.855667	0.859052	0.87296	7.09484	7.87152
TVI1415-d7-i05	121544	57038330	80265	29296273	41279	33.9622	516	365	405	854	0.00504579	0.0106398	9.2169	0.39755	0.457343	0.0662155	0.0677552	0.990694	0.987088	0.11677	0.120834	1.13221	1.13744
TVI1415-d7-i06	83327	26085259	43016	15963465	40311	48.3769	488	373	2589	8025	0.0601869	0.186558	9.15403	5.6965	7.47284	0.724835	0.83121	0.825586	0.724693	0.981446	0.99581	53.8979	238.652
total	1792504	778487667	1302865	486248793	489639	1085.17	21250	16309	71568	218910	3.45077	9.44551	350.648	237.857	284.756	32.5405	33.9233	34.4756	31.6085	41.0466	41.5582	5828.57	17458.2
average	40738.7	1.76929e+07	29610.6	1.10511e+07	11128.2	24.6629	482.955	370.659	1626.55	4975.23	0.0784265	0.214671	7.96927	5.40584	6.47172	0.739557	0.770984	0.783536	0.718374	0.932877	0.944506	132.467	396.776
standard deviation	27496.7	1.20732e+07	18114.2	7.11775e+06	13004.1	14.9461	77.3939	18.9956	938.636	3378.63	0.0661415	0.143499	1.1195	1.47087	1.77011	0.18891	0.192521	0.0852176	0.148702	0.18981	0.179612	101.687	399.436
percentage					27.3159
